# Supplementary material for: Microbiome Dynamics in Early Life Stages of the Precious Mediterranean Red Coral Corallium rubrum
Source: Environ Microbiol Rep. 2025 Jun 17;17(3):e70127. doi: 10.1111/1758-2229.70127 (PMC12172809; doi:10.1111/1758-2229.70127)
Supplement: Supplementary file 2 — Table S1. Metadata. Table S5. GLM analysis on the richness (pairwise analysis). Table S6. Pairwise permanova on the diversity (fdr p.adj). Table S7. Results of the betadispersion analysis. [file EMI4-17-e70127-s002.xlsx]

## Sheet: S1
Table S1: Metadata
File name	Sample name	Mother colony	Factor (type_age_condition)	Life stage	Growth condition	Number of reads after sequencing	Number of reads after filtration	Number of sequences after merging	Number of sequences after chimera removal	Observed richness
Grotte1-CR-N2737-Target	Grotte1-CR	-	cave	cave	in_situ	51417	21883	13315	11175	145
Grotte2-CR-N2738-Target	Grotte2-CR	-	cave	cave	in_situ	57254	24763	16331	13609	116
Grotte3-CR-N2739-Target	Grotte3-CR	-	cave	cave	in_situ	45750	18805	11753	9704	112
Grotte4-CR-N2740-Target	Grotte4-CR	-	cave	cave	in_situ	Sequencing failed
Grotte5-CR-N3016-Target	Grotte5-CR	-	cave	cave	in_situ	56985	24828	17633	15799	114
J1-3Years-CR-in-situ-N2715-Target	J1-3Years-CR-in-situ	-	coral_Y3	3-year-old juvenile	in_situ	44672	19772	17240	7511	42
J2-3Years-CR-in-situ-N2716-Target	J2-3Years-CR-in-situ	-	coral_Y3	3-year-old juvenile	in_situ	39423	14141	11277	7488	63
J3-3Years-CR-in-situ-N2717-Target	J3-3Years-CR-in-situ	-	coral_Y3	3-year-old juvenile	in_situ	41916	20763	17304	8086	60
J4-3Years-CR-in-situ-N2718-Target	J4-3Years-CR-in-situ	-	coral_Y3	3-year-old juvenile	in_situ	Sequencing failed
J5-3Years-CR-in-situ-N2719-Target	J5-3Years-CR-in-situ	-	coral_Y3	3-year-old juvenile	in_situ	39368	16441	13023	5988	58
J6-3Years-CR-in-situ-N2720-Target	J6-3Years-CR-in-situ	-	coral_Y3	3-year-old juvenile	in_situ	36900	17320	12899	7265	79
Mother1-N2712-Target	Mother1	1	coral_adult	adult colony	lab	75786	50841	48028	31689	52
Mother47-N2713-Target	Mother47	47	coral_adult	adult colony	lab	80266	52107	49176	27242	72
Mother4-N2714-Target	Mother4	4	coral_adult	adult colony	lab	67181	46159	41518	23828	102
Mother5-N2715-Target	Mother5	5	coral_adult	adult colony	lab	70500	45988	42840	24060	68
R1-1Year-CR-in-situ-N2730-Target	R1-1Year-CR-in-situ	-	polyp_Y1_insitu	1-year-old recruit	in_situ	51119	14011	8639	4913	94
R1-1Year-CR-lab-N2728-Target	R3-1Year-CR-lab	1	polyp_Y1_lab	1-year-old recruit	lab	64960	9021	6091	3931	60
R2-1Year-CR-in-situ-N2725-Target	R2-1Year-CR-in-situ	-	polyp_Y1_insitu	1-year-old recruit	in_situ	55951	19546	17249	9177	44
R2-1Year-CR-lab-N2729-Target	R2-1Year-CR-lab	1	polyp_Y1_lab	1-year-old recruit	lab	44539	13667	8448	5111	98
R3-1Year-CR-in-situ-N2726-Target	R3-1Year-CR-in-situ	-	polyp_Y1_insitu	1-year-old recruit	in_situ	56431	22560	17095	7950	86
R3-1Year-CR-lab-N2724-Target	R3-1Year-CR-lab	1	polyp_Y1_lab	1-year-old recruit	lab	Sequencing failed
R4-1Year-CR-in-situ-N2731-Target	R4-1Year-CR-in-situ	-	polyp_Y1_insitu	1-year-old recruit	in_situ	66208	17299	12477	7618	72
R4-1Year-CR-lab-N2727-Target	R4-1Year-CR-lab	1	polyp_Y1_lab	1-year-old recruit	lab	42037	17007	14170	4576	34
Recruit-M1-R1-N2716-Target	Recruit-M1-R1	1	polyp_M3	3-month-old settler	lab	80819	53634	41207	24741	318
Recruit-M1-R2-N2717-Target	Recruit-M1-R2	1	polyp_M3	3-month-old settler	lab	74746	46234	34366	25106	279
Recruit-M1-R3-N2718-Target	Recruit-M1-R3	1	polyp_M3	3-month-old settler	lab	115850	67100	62619	48255	396
Recruit-M1-R4-N2719-Target	Recruit-M1-R4	1	polyp_M3	3-month-old settler	lab	77555	47335	36181	25606	263
Recruit-M1-R6-N2720-Target	Recruit-M1-R6	1	polyp_M3	3-month-old settler	lab	102529	57653	51044	34672	306
Sed1-grotte-CR-N2732-Target	Sed1-grotte-CR	-	sediment	sediment	in_situ	49208	18275	7435	7125	132
Sed2-grotte-CR-N2733-Target	Sed2-grotte-CR	-	sediment	sediment	in_situ	46651	18511	5882	5639	118
Sed3-grotte-CR-N2734-Target	Sed3-grotte-CR	-	sediment	sediment	in_situ	53851	19604	6372	5991	138
Sed4-grotte-CR-N2735-Target	Sed4-grotte-CR	-	sediment	sediment	in_situ	39979	13188	4346	4255	95
Sed5-grotte-CR-N2736-Target	Sed5-grotte-CR	-	sediment	sediment	in_situ	42431	16203	5998	5620	129
SW1-CR-in-situ-N2721-Target	SW1-CR-in-situ	-	SW_insitu	seawater	in_situ	82081	15762	11653	10928	84
SW2-CR-in-situ-N2722-Target	SW2-CR-in-situ	-	SW_insitu	seawater	in_situ	52686	17093	11548	10852	80
SW3-CR-in-situ-N2723-Target	SW3-CR-in-situ	-	SW_insitu	seawater	in_situ	33078	6879	4162	3870	38
T0-M1-1Larva1-N2693-Target	T0-M1-1Larva1	1	larva_D1	newly-released larva	lab	82424	56113	51245	39744	109
T0-M1-1Larva2-N2678-Target	T0-M1-1Larva2	1	larva_D1	newly-released larva	lab	102969	69675	66574	51875	109
T0-M1-1Larva3-N2679-Target	T0-M1-1Larva3	1	larva_D1	newly-released larva	lab	116464	82569	80162	23119	101
T0-M1-SWr1-N2725-Target	T0-M1-SWr1	1	SW_labo	seawater	lab	73473	51619	44246	27581	98
T0-M1-SWr2-N2726-Target	T0-M1-SWr2	1	SW_labo	seawater	lab	72129	52659	44496	25539	92
T0-M1-SWr3-N2727-Target	T0-M1-SWr3	1	SW_labo	seawater	lab	75805	54446	42194	33500	166
T0-M4-1Larva1-N2711-Target	T0-M4-1Larva1	4	larva_D1	newly-released larva	lab	105398	35889	34017	23575	148
T0-M4-1Larva2-N2703-Target	T0-M4-1Larva2	4	larva_D1	newly-released larva	lab	82080	51772	46565	39059	116
T0-M4-1Larva3-N2704-Target	T0-M4-1Larva3	4	larva_D1	newly-released larva	lab	79807	56009	46311	32919	151
T0-M47-1Larva1-N2686-Target	T0-M47-1Larva1	47	larva_D1	newly-released larva	lab	62132	43724	36024	23896	86
T0-M47-1Larva2-N2687-Target	T0-M47-1Larva2	47	larva_D1	newly-released larva	lab	58692	41714	33563	20035	78
T0-M47-1Larva3-N2688-Target	T0-M47-1Larva3	47	larva_D1	newly-released larva	lab	70828	46221	39306	31533	130
T0-M47-1Larva4-N2689-Target	T0-M47-1Larva4	47	larva_D1	newly-released larva	lab	88101	55397	50021	34493	117
T0-M5-1Larva1-N2706-Target	T0-M5-1Larva1	5	larva_D1	newly-released larva	lab	93520	54178	51779	46537	88
T0-M5-1Larva2-N2707-Target	T0-M5-1Larva2	5	larva_D1	newly-released larva	lab	92562	50955	47528	37784	65
T10-M1-1Larva1-N2696-Target	T10-M1-1Larva1	1	larva_D5-10	few days old larva	lab	71307	49978	43113	38562	131
T10-M1-1Larva2-N2697-Target	T10-M1-1Larva2	1	larva_D5-10	few days old larva	lab	68930	48860	38338	34519	164
T5-M1-1Larva1-N2681-Target	T5-M1-1Larva1	1	larva_D5-10	few days old larva	lab	87639	49251	44303	35973	89
T5-M1-1Larva2-N2685-Target	T5-M1-1Larva2	1	larva_D5-10	few days old larva	lab	81772	56396	46282	28941	95
T5-M1-1Larva3-N2694-Target	T5-M1-1Larva3	1	larva_D5-10	few days old larva	lab	82915	52724	43459	34260	99
NC1-N2704-Target_F_filt.fastq	NC1					4858	1405	1388	1359
NC1-N2705-Target_F_filt.fastq	NC2					10293	3453	3379	1789
NC1-N2706-Target_F_filt.fastq	NC3					9131	2264	2027	1781

## Sheet: S5
Table S5: GLM analysis on the richness (pairwise analysis)
glm.nb(observed richness ~ type_time)
Pair	Estimate	Std error	Z value	Pr
3-year-old juveniles -- adult corals	-0.2	0.17	-1	0.2
environment (caves) -- adult corals	0.5	0.18	3	0.002
1-day-old larvae -- adult corals		0.15	3	0.009
few days old larvae -- adult corals	0.5	0.17	3	0.004
3-month-old settler -- adult corals	1.4	0.17	9	<2e-16
1-year-old recruit (lab) -- adult corals	6.9e-16	0.18	0	1
1-year-old recruit (in situ) -- adult corals	-3.4	0.19	-2	0.06
sediment -- adult corals	0.5	0.17	3	0.002
seawater (in situ) -- adult corals	-0.07	0.2	-0.3	0.7
seawater (lab) -- adult corals	0.5	0.19	2.5	0.009

## Sheet: S6
Table S6: Pairwise permanova on the diversity (fdr p.adj)
Pair	SumOfSqs	F.Model	R2	pval	p.adj
environment (cave) vs juvenile_Y3	0.013431	19.8521	0.739313	0.01	0.0138461
environment (cave) vs coral_adult	0.0318984	82.9131	0.932518	0.031	0.0338182
environment (cave) vs recruit_Y1	0.0132078	8.76524	0.4671	0.005	0.0130909
environment (cave) vs settler_M3	0.0268803	23.8256	0.772916	0.012	0.0148965
environment (cave) vs sediment	0.0111417	25.2112	0.782684	0.016	0.0185807
environment (cave) vs SW	0.0164947	7.12589	0.471105	0.007	0.0130909
environment (cave) vs larva_D1	0.0420871	16.3147	0.538178	0.003	0.0108
environment (cave) vs larva_D5-10	0.0372123	22.6588	0.763983	0.013	0.0156
juvenile_Y3 vs coral_adult	0.0155279	19.3011	0.733851	0.009	0.0138461
juvenile_Y3 vs recruit_Y1	0.00185102	1.1071	0.0914419	0.316	0.325029
juvenile_Y3 vs settler_M3	0.0575579	41.0368	0.836857	0.006	0.0130909
juvenile_Y3 vs sediment	0.0329386	41.0654	0.836952	0.007	0.0130909
juvenile_Y3 vs SW	0.0130657	5.38391	0.374301	0.005	0.0130909
juvenile_Y3 vs larva_D1	0.039251	14.9285	0.498806	0.001	0.009
juvenile_Y3 vs larva_D5-10	0.0369029	19.9216	0.713483	0.01	0.0138461
coral_adult vs recruit_Y1	0.018164	11.378	0.53223	0.007	0.0130909
coral_adult vs settler_M3	0.0699288	55.6682	0.888301	0.008	0.0130909
coral_adult vs sediment	0.0559251	98.1325	0.933417	0.011	0.0146667
coral_adult vs SW	0.0131354	5.41282	0.403556	0.008	0.0130909
coral_adult vs larva_D1	0.0175989	6.65697	0.322263	0.007	0.0130909
coral_adult vs larva_D5-10	0.0183248	10.3515	0.596577	0.017	0.019125
recruit_Y1 vs settler_M3	0.0632423	32.2767	0.745821	0.002	0.009
recruit_Y1 vs sediment	0.0347737	22.8375	0.674916	0.002	0.009
recruit_Y1 vs SW	0.0132324	4.93533	0.291422	0.005	0.0130909
recruit_Y1 vs larva_D1	0.0461651	16.6957	0.481204	0.001	0.009
recruit_Y1 vs larva_D5-10	0.0402947	17.6227	0.61569	0.002	0.009
settler_M3 vs sediment	0.0204531	17.0826	0.681054	0.008	0.0130909
settler_M3 vs SW	0.0401553	14.4542	0.616274	0.002	0.009
settler_M3 vs larva_D1	0.0506741	17.8428	0.543278	0.001	0.009
settler_M3 vs larva_D5-10	0.0364714	16.2268	0.669787	0.008	0.0130909
sediment vs SW	0.0307886	13.7184	0.603845	0.003	0.0108
sediment vs larva_D1	0.0623107	24.7287	0.622439	0.001	0.009
sediment vs larva_D5-10	0.0496425	30.139	0.790241	0.012	0.0148965
SW vs larva_D1	0.011184	3.36228	0.173651	0.032	0.0338823
SW vs larva_D5-10	0.0138365	4.35392	0.326041	0.01	0.0138461
larva_D1 vs larva_D5-10	0.00282374	0.916815	0.0576004	0.363	0.363

## Sheet: S7
Table S7: results of the betadispersion analysis
Pair	F	dF	pval	p.adj
environment (cave) vs juvenile_Y3	6.2	1;7	0.056	0.13
environment (cave) vs coral_adult	8.5	1;6	0.032	0.082
environment (cave) vs recruit_Y1	1.76	1;10	0.21	0.37
environment (cave) vs settler_M3	54.9	1;7	0.001	0.003
environment (cave) vs sediment	6.66	1;7	0.042	0.1
environment (cave) vs SW	0.044	1;8	0.89	0.97
environment (cave) vs larva_D1	0.25	1;14	0.64	0.82
environment (cave) vs larva_D5-10	1.3	1;7	0.32	0.47
juvenile_Y3 vs coral_adult	0.026	1;7	0.85	0.97
juvenile_Y3 vs recruit_Y1	0.00062	1;11	0.98	0.98
juvenile_Y3 vs settler_M3	86.7	1;8	0.001	0.003
juvenile_Y3 vs sediment	22.9	1;8	0.001	0.003
juvenile_Y3 vs SW	1.23	1;9	0.32	0.47
juvenile_Y3 vs larva_D1	2.2	1;15	0.15	0.31
juvenile_Y3 vs larva_D5-10	0.032	1;8	0.92	0.98
coral_adult vs recruit_Y1	0.0043	1;10	0.95	0.98
coral_adult vs settler_M3	78.5	1;7	0.001	0.003
coral_adult vs sediment	26.6	1;7	0.001	0.003
coral_adult vs SW	1.2	1;8	0.35	0.5
coral_adult vs larva_D1	2.2	1;14	0.18	0.33
coral_adult vs larva_D5-10	0.064	1;7	0.79	0.97
recruit_Y1 vs settler_M3	53.3	1;11	0.001	0.003
recruit_Y1 vs sediment	7.7	1;11	0.02	0.065
recruit_Y1 vs SW	1.1	1;12	0.31	0.47
recruit_Y1 vs larva_D1	1.87	1;18	0.22	0.37
recruit_Y1 vs larva_D5-10	0.031	1;11	0.86	0.98
settler_M3 vs sediment	41.2	1;8	0.001	0.003
settler_M3 vs SW	33.2	1;9	0.001	0.003
settler_M3 vs larva_D1	78.3	1;15	0.001	0.003
settler_M3 vs larva_D5-10	44	1;8	0.001	0.003
sediment vs SW	2.19	1;9	0.17	0.33
sediment vs larva_D1	5.98	1;15	0.03	0.08
sediment vs larva_D5-10	6.52	1;8	0.028	0.082
SW vs larva_D1	0.026	1;16	0.89	0.97
SW vs larva_D5-10	0.6	1;9	0.44	0.58
larva_D1 vs larva_D5-10	0.99	1;15	0.33	0.47
